# Supplementary material for: Preparation and Characterization of Thermoelectric PEDOT/Te Nanorod Array Composite Films
Source: Materials (Basel). 2021 Dec 25;15(1):148. doi: 10.3390/ma15010148 (PMC8745889; doi:10.3390/ma15010148)
Supplement: Supplementary file 1 [file materials-15-00148-s001.zip]

Archive with 1 entries (1 files):
- materials-1472702-supplementary.pdf
